# Supplementary material for: A Comparative Analysis and Phylogenetic Relationship of the Chloroplast Genome Sequences of Illicium verum and Illicium difengpi
Source: Genes (Basel). 2025 Mar 8;16(3):321. doi: 10.3390/genes16030321 (PMC11942347; doi:10.3390/genes16030321)
Supplement: Supplementary file 1 [file genes-16-00321-s001.zip]

Archive with 1 entries (1 files):
- genes-3510019-supplementary.pdf
